# Supplementary material for: Associations between N-Terminal Pro-B-Type Natriuretic Peptide, Body Fluid Imbalance and Quality of Life in Patients Undergoing Hemodialysis: A Cross-Sectional Study
Source: J Clin Med. 2023 Nov 28;12(23):7356. doi: 10.3390/jcm12237356 (PMC10706951; doi:10.3390/jcm12237356)
Supplement: Supplementary file 1 [file jcm-12-07356-s001.zip]

Archive with 3 entries (3 files):
- YK_finalized_jcm-2651166_Supplemental table1.pdf
- YK_finalized_jcm-2651166_Supplemental table2.pdf
- YK_finalized_jcm-2651166_Supplemental table3.pdf
